# Supplementary material for: A multidisciplinary study of pain in cats undergoing dental extractions: A prospective, blinded, clinical trial
Source: PLoS One. 2019 Mar 1;14(3):e0213195. doi: 10.1371/journal.pone.0213195 (PMC6396900; doi:10.1371/journal.pone.0213195)
Supplement: S1 File — (XLSX) [file pone.0213195.s001.xlsx]

## Sheet: Inflammatory cytokine
Time point	Patient ID	Inflammatory cytokines (pg/mL)
		sFas	Flt_3L	IFNy	IL_1B	IL_2	PDGF_BB	IL_12p40	IL_13	IL_4	IL_6	IL_8	KC	SDF_1	RANTES	SCF	MCP_1	TNF_a	IL-_18
Day 0	1	3.96	33.185	274.135	63.97	.	659.945	162.915	56.125	635.53	300.905	41.36	47.435	.	29.97	180.195	2619.86	87.92	46
	2	1.92	46.325	96.825	16.185	.	372.815	194.185	23.735	132.585	118.02	23.02	6.575	92.45	21.09	112.695	905.785	3.62	322.735
	3	8.96	45.93	101.19	.	.	.	215.85	53.84	139.79	67.75	22.92	175.7	1345.25	14.33	144.79	892.68	.	210.02
	4	5.78	24.5	89.51	.	.	544.45	167.72	58.02	162.07	57.82	14.15	.	1092.51	14.01	78.65	1002.99	.	104.58
	5	9.5	37.27	462.08	74.06	9.5	979.63	85.75	98.24	1155.98	390.68	51.97	0.26	1310.06	34.33	218.63	3777.32	150.92	426.54
	6	2.68	119.51	186.39	31.13	7.14	227.48	518.68	6.49	343.8	186.94	43.21	10.76	170.12	71	176.35	1815.89	31.09	230.37
	7	2.425	120.655	2285.26	223.89	4.17	.	268.88	42.12	5463.3	1369.51	171.75	92.36	637.295	94.825	726.395	9020.26	667.775	400.49
	8	4.22	67.89	104.12	.	24.93	751.79	595.36	12.74	81.08	67.75	32.91	0.98	875.37	52.36	219.87	304.55	.	129.42
	9	3.19	77.09	60.38	.	.	986.87	582.74	12.23	66.63	33.25	16.25	.	913.27	28.94	89.9	372.99	.	70.19
	10	4.48	49.175	24.135	.	.	.	318.795	4.905	66.63	22.96	20.63	17.57	409.265	26.14	159.99	225.1	.	43.595
	11	2.425	39.29	72.02	1.39	28.145	.	284.095	5.855	130.56	54.115	25.715	.	451.26	24.025	78.65	728.07	.	67.755
	12	0.69	67.89	80.76	.	.	234.16	267.57	14.99	132.39	40.58	20.3	19	1558.72	37.91	65.26	372.99	.	65.32
	13	2.805	51.54	175.33	27.21	.	552.21	533.285	3.245	451.88	142.19	38.115	9.64	.	32.105	208.42	1845.76	25.9	66.535
	14	216.635	54.74	578.26	77.84	175.655	396.31	269.35	41.515	1545.99	465.08	59.645	0.04	1045.83	33.64	254.56	4231.8	213.27	593.29
	15	4.74	91.45	28.48	.	.	.	499.72	58.41	31.09	21.15	26.11	5.2	282.12	40.41	83.96	304.55	.	70.19
	16	119.125	38.425	48.76	.	81.83	441.945	260.93	43.305	55.865	54.115	23.725	7.385	850.445	19.905	129.475	462.875	.	94.7
	17	2.68	57.76	69.835	3.66	5.655	527.005	604.195	7.44	95.65	47.955	15.015	89.835	.	34.71	241.98	491.21	.	55.655
	18	1.18	75.52	31.37	3.86	.	846.46	390.87	11.13	31.09	21.15	14.86	9.14	941.19	29.71	73.32	225.1	.	22.29
	19	3.445	47.335	48.76	.	22.91	1097.7	191.955	19.82	52.29	38.135	16.065	0.35	794.52	26.53	159.675	491.21	.	83.655
	20	2.045	89.73	40.06	.	.	296.045	405.33	.	48.735	49.18	19.55	.	333.78	24.605	212.135	304.55	514.395	46
	21	10.03	77.19	72.02	4.85	18.23	2630.61	566.76	13.23	177	142.13	30.32	.	1185.16	56.2	87.92	967.07	113.73	70.19
	22	12.48	78.51	639.945	88.305	.	338.705	149.92	71.445	1519.59	491.78	70.44	.	1144.45	40.555	320.945	4301.84	243.8	413.545
	23	3.96	70.185	45.86	.	17.47	1858.12	877.475	14.14	77.46	39.355	22.35	152.385	1142.41	45.665	148.92	544.18	.	72.64
	24	784.15	177.8	1988.03	219.71	402.58	14466.4	875.765	186.905	4341.05	2423.35	171.35	58.255	5574.25	66.11	769.955	7681.33	1150.58	477.52
Day 6	1	5.26	24.025	205.62	39.31	.	1585.42	150.01	41.36	517.85	170.275	32.445	215.8	.	17.38	113.705	2287.66	26.6	58.04
	2	1.67	47.965	130.48	23.105	11.885	511.66	216.59	33.435	203.27	166.415	19.625	.	333.995	26.69	144.79	1218.58	31.85	481.45
	3	6.31	43.81	83.68	.	.	.	425.34	49.22	95.64	55.35	15.56	295.77	1143.5	10.02	119.84	731.15	.	210.02
	4	5.78	26.2	74.93	.	.	394.6	201.86	57.43	125	43.03	8.42	.	875.37	9.52	74.65	731.15	.	94.7
	5	9.5	34.69	468.16	71.88	7.14	840.53	78.48	96.05	1091.77	361.62	50.86	1.84	1066.58	32.03	209.36	3745.32	135.4	395.29
	6	2.17	99.45	159.86	27.8	2.05	.	678.97	3.32	267.47	148.51	38.86	0.44	.	85.64	187.6	1610.1	16.09	134.41
	7	0.455	123.4	2227.66	198.27	.	483.875	316.04	27.635	5444.08	1196.64	155.38	245.35	425.93	99.585	682.75	8608.74	597.555	104.585
	8	3.19	64.57	93.89	.	19.68	798.71	685.08	12.23	88.35	65.27	18.3	0.62	908.57	51.92	165.67	304.55	.	129.42
	9	3.19	99.35	60.38	.	4.17	1004.21	924.48	12.23	73.84	33.25	12.18	1.67	1284.37	34.48	118.55	372.99	.	114.49
	10	4.74	64.42	25.585	.	.	.	630.86	8.185	57.68	24.765	14.505	409.05	536.33	24.415	151.14	338.77	.	43.62
	11	2.935	36.84	47.31	.	15.91	.	464.56	3.32	91.995	34.47	11.26	19.155	412.855	13.92	73.315	338.77	.	75.07
	12	0.69	76.4	77.84	.	.	234.16	487.51	11.13	110.28	33.25	16.25	59.84	1298.24	25.36	70.64	304.55	.	65.32
	13	2.425	66.13	136.34	26.62	.	291.33	894.325	1.66	317.01	114.835	43.485	5.78	.	31.26	153.04	1674.53	20.575	67.765
	14	195.4	43.82	358.015	53.95	142.4	225.19	265.3	39.095	888.875	314.41	42.495	1.09	994.6	24.11	181.535	2997.14	131.185	315.43
	15	4.22	69.64	22.69	.	7.14	.	421.46	53.52	38.11	21.15	11.26	53.5	306.65	27.08	62.56	225.1	.	77.51
	16	40.41	43.81	45.135	.	50.565	557.335	357.8	32.19	52.29	54.115	10.515	23.46	604.73	19.825	108.525	372.99	.	84.87
	17	1.18	64.47	50.94	.	9.345	383.58	625.23	7.44	55.865	28.395	17.61	68.95	.	38.21	192.88	304.55	.	60.47
	18	0.69	112.05	28.48	.	.	516.49	589.95	6.49	24.13	25.97	7.03	144.62	621.83	23.79	84.62	122.35	.	22.29
	19	5.26	55.225	41.51	.	15.91	941.055	317.085	17.77	38.11	32.035	20.3	14.74	991.13	30.945	123.06	403.765	.	87.32
	20	2.68	68.47	34.27	.	.	476.71	397.05	.	31.09	38.13	11.08	.	464.42	22.21	115.32	225.1	246.15	60.46
	21	11.65	88.39	66.2	.	21.06	2306.72	752.85	12.23	136.08	87.74	37.39	.	1362.67	52.95	85.94	814.34	182.04	84.86
	22	7.095	82.685	381.85	55.175	.	55.735	213.28	51.55	951.845	335.3	48.615	0.92	983.935	33.64	231.575	3110.18	157.135	89.78
	23	9.505	105.495	80.77	.	24.635	1047.16	1634.36	14.385	92.13	45.495	11.62	753.15	630.685	22.365	92.52	541.225	0.01	70.21
	24	188.035	102.025	545.275	77.41	215.41	5610.11	919.13	123.005	1232.42	951.395	70.51	63.985	3770.31	37.98	288.33	3321.53	402.54	222.725
. Indicates out of the range of analysis

## Sheet: Pain score
Patient ID	Severity group	Time_point		CMPS-F
1	Severe	Day 0	1 pm	3
2	Minimal		1 pm	0
3	Severe		1 pm	2
4	Minimal		1 pm	0
5	Minimal		1 pm	0
6	Minimal		1 pm	0
7	Severe		1 pm	0
8	Minimal		1 pm	0
9	Minimal		1 pm	0
10	Severe		1 pm	0
11	Severe		1 pm	0
12	Minimal		1 pm	0
13	Severe		1 pm	0
14	Severe		1 pm	0
15	Minimal		1 pm	0
16	Minimal		1 pm	0
17	Severe		1 pm	0
18	Minimal		1 pm	0
19	Severe		1 pm	0
20	Minimal		1 pm	0
21	Minimal		1 pm	0
22	Severe		1 pm	1
23	Severe		1 pm	0
24	Severe		1 pm	0
1	Severe	Day 0	6 pm	0
2	Minimal		6 pm	0
3	Severe		6 pm	2
4	Minimal		6 pm	0
5	Minimal		6 pm	0
6	Minimal		6 pm	0
7	Severe		6 pm	0
8	Minimal		6 pm	0
9	Minimal		6 pm	0
10	Severe		6 pm	0
11	Severe		6 pm	0
12	Minimal		6 pm	0
13	Severe		6 pm	0
14	Severe		6 pm	0
15	Minimal		6 pm	0
16	Minimal		6 pm	0
17	Severe		6 pm	0
18	Minimal		6 pm	0
19	Severe		6 pm	0
20	Minimal		6 pm	0
21	Minimal		6 pm	0
22	Severe		6 pm	1
23	Severe		6 pm	0
24	Severe		6 pm	0
1	Severe	Day 1	6 am	2
2	Minimal		6 am	0
3	Severe		6 am	2
4	Minimal		6 am	1
5	Minimal		6 am	0
6	Minimal		6 am	0
7	Severe		6 am	0
8	Minimal		6 am	0
9	Minimal		6 am	0
10	Severe		6 am	0
11	Severe		6 am	0
12	Minimal		6 am	0
13	Severe		6 am	0
14	Severe		6 am	0
15	Minimal		6 am	0
16	Minimal		6 am	0
17	Severe		6 am	0
18	Minimal		6 am	0
19	Severe		6 am	0
20	Minimal		6 am	0
21	Minimal		6 am	0
22	Severe		6 am	1
23	Severe		6 am	0
24	Severe		6 am	0
1	Severe	Day 1	Post-OP 0.5 h	1
2	Minimal		Post-OP 0.5 h	0
3	Severe		Post-OP 0.5 h	3
4	Minimal		Post-OP 0.5 h	0
5	Minimal		Post-OP 0.5 h	0
6	Minimal		Post-OP 0.5 h	0
7	Severe		Post-OP 0.5 h	0
8	Minimal		Post-OP 0.5 h	0
9	Minimal		Post-OP 0.5 h	0
10	Severe		Post-OP 0.5 h	4
11	Severe		Post-OP 0.5 h	3
12	Minimal		Post-OP 0.5 h	0
13	Severe		Post-OP 0.5 h	0
14	Severe		Post-OP 0.5 h	0
15	Minimal		Post-OP 0.5 h	0
16	Minimal		Post-OP 0.5 h	0
17	Severe		Post-OP 0.5 h	1
18	Minimal		Post-OP 0.5 h	0
19	Severe		Post-OP 0.5 h	2
20	Minimal		Post-OP 0.5 h	0
21	Minimal		Post-OP 0.5 h	0
22	Severe		Post-OP 0.5 h	0
23	Severe		Post-OP 0.5 h	0
24	Severe		Post-OP 0.5 h	0
1	Severe	Day 1	Post-OP 1 h	2
2	Minimal		Post-OP 1 h	0
3	Severe		Post-OP 1 h	6
4	Minimal		Post-OP 1 h	0
5	Minimal		Post-OP 1 h	0
6	Minimal		Post-OP 1 h	0
7	Severe		Post-OP 1 h	0
8	Minimal		Post-OP 1 h	0
9	Minimal		Post-OP 1 h	0
10	Severe		Post-OP 1 h	6
11	Severe		Post-OP 1 h	2
12	Minimal		Post-OP 1 h	0
13	Severe		Post-OP 1 h	1
14	Severe		Post-OP 1 h	0
15	Minimal		Post-OP 1 h	0
16	Minimal		Post-OP 1 h	0
17	Severe		Post-OP 1 h	1
18	Minimal		Post-OP 1 h	0
19	Severe		Post-OP 1 h	2
20	Minimal		Post-OP 1 h	0
21	Minimal		Post-OP 1 h	0
22	Severe		Post-OP 1 h	1
23	Severe		Post-OP 1 h	0
24	Severe		Post-OP 1 h	0
1	Severe	Day 1	Post-OP 2h	1
2	Minimal		Post-OP 2h	0
3	Severe		Post-OP 2h	4
4	Minimal		Post-OP 2h	0
5	Minimal		Post-OP 2h	0
6	Minimal		Post-OP 2h	0
7	Severe		Post-OP 2h	0
8	Minimal		Post-OP 2h	0
9	Minimal		Post-OP 2h	0
10	Severe		Post-OP 2h	4
11	Severe		Post-OP 2h	5
12	Minimal		Post-OP 2h	0
13	Severe		Post-OP 2h	3
14	Severe		Post-OP 2h	2
15	Minimal		Post-OP 2h	0
16	Minimal		Post-OP 2h	0
17	Severe		Post-OP 2h	3
18	Minimal		Post-OP 2h	0
19	Severe		Post-OP 2h	2
20	Minimal		Post-OP 2h	0
21	Minimal		Post-OP 2h	0
22	Severe		Post-OP 2h	2
23	Severe		Post-OP 2h	3
24	Severe		Post-OP 2h	1
1	Severe	Day 1	Post-OP 3h	2
2	Minimal		Post-OP 3h	1
3	Severe		Post-OP 3h	1
4	Minimal		Post-OP 3h	1
5	Minimal		Post-OP 3h	0
6	Minimal		Post-OP 3h	1
7	Severe		Post-OP 3h	1
8	Minimal		Post-OP 3h	0
9	Minimal		Post-OP 3h	0
10	Severe		Post-OP 3h	3
11	Severe		Post-OP 3h	3
12	Minimal		Post-OP 3h	0
13	Severe		Post-OP 3h	3
14	Severe		Post-OP 3h	1
15	Minimal		Post-OP 3h	0
16	Minimal		Post-OP 3h	0
17	Severe		Post-OP 3h	7
18	Minimal		Post-OP 3h	0
19	Severe		Post-OP 3h	6
20	Minimal		Post-OP 3h	0
21	Minimal		Post-OP 3h	0
22	Severe		Post-OP 3h	3
23	Severe		Post-OP 3h	4
24	Severe		Post-OP 3h	3
1	Severe	Day 1	Post-OP 4h	0
2	Minimal		Post-OP 4h	0
3	Severe		Post-OP 4h	1
4	Minimal		Post-OP 4h	1
5	Minimal		Post-OP 4h	0
6	Minimal		Post-OP 4h	0
7	Severe		Post-OP 4h	7
8	Minimal		Post-OP 4h	0
9	Minimal		Post-OP 4h	0
10	Severe		Post-OP 4h	2
11	Severe		Post-OP 4h	3
12	Minimal		Post-OP 4h	0
13	Severe		Post-OP 4h	6
14	Severe		Post-OP 4h	2
15	Minimal		Post-OP 4h	0
16	Minimal		Post-OP 4h	0
17	Severe		Post-OP 4h	2
18	Minimal		Post-OP 4h	0
19	Severe		Post-OP 4h	4
20	Minimal		Post-OP 4h	0
21	Minimal		Post-OP 4h	0
22	Severe		Post-OP 4h	5
23	Severe		Post-OP 4h	5
24	Severe		Post-OP 4h	5
1	Severe	Day 1	Post-OP 6h	6
2	Minimal		Post-OP 6h	0
3	Severe		Post-OP 6h	1
4	Minimal		Post-OP 6h	0
5	Minimal		Post-OP 6h	0
6	Minimal		Post-OP 6h	0
7	Severe		Post-OP 6h	4
8	Minimal		Post-OP 6h	0
9	Minimal		Post-OP 6h	0
10	Severe		Post-OP 6h	2
11	Severe		Post-OP 6h	3
12	Minimal		Post-OP 6h	0
13	Severe		Post-OP 6h	1
14	Severe		Post-OP 6h	1
15	Minimal		Post-OP 6h	2
16	Minimal		Post-OP 6h	0
17	Severe		Post-OP 6h	5
18	Minimal		Post-OP 6h	0
19	Severe		Post-OP 6h	2
20	Minimal		Post-OP 6h	0
21	Minimal		Post-OP 6h	0
22	Severe		Post-OP 6h	2
23	Severe		Post-OP 6h	2
24	Severe		Post-OP 6h	3
1	Severe	Day 1	Post-OP 8h	2
2	Minimal		Post-OP 8h	0
3	Severe		Post-OP 8h	1
4	Minimal		Post-OP 8h	0
5	Minimal		Post-OP 8h	0
6	Minimal		Post-OP 8h	0
7	Severe		Post-OP 8h	5
8	Minimal		Post-OP 8h	0
9	Minimal		Post-OP 8h	0
10	Severe		Post-OP 8h	1
11	Severe		Post-OP 8h	5
12	Minimal		Post-OP 8h	0
13	Severe		Post-OP 8h	2
14	Severe		Post-OP 8h	1
15	Minimal		Post-OP 8h	2
16	Minimal		Post-OP 8h	0
17	Severe		Post-OP 8h	4
18	Minimal		Post-OP 8h	0
19	Severe		Post-OP 8h	2
20	Minimal		Post-OP 8h	0
21	Minimal		Post-OP 8h	0
22	Severe		Post-OP 8h	1
23	Severe		Post-OP 8h	1
24	Severe		Post-OP 8h	2
1	Severe	Day 2	8 am	0
2	Minimal		8 am	0
3	Severe		8 am	2
4	Minimal		8 am	0
5	Minimal		8 am	0
6	Minimal		8 am	0
7	Severe		8 am	5
8	Minimal		8 am	0
9	Minimal		8 am	0
10	Severe		8 am	2
11	Severe		8 am	4
12	Minimal		8 am	0
13	Severe		8 am	2
14	Severe		8 am	1
15	Minimal		8 am	4
16	Minimal		8 am	1
17	Severe		8 am	2
18	Minimal		8 am	1
19	Severe		8 am	3
20	Minimal		8 am	0
21	Minimal		8 am	0
22	Severe		8 am	5
23	Severe		8 am	2
24	Severe		8 am	3
1	Severe	Day 2	1 pm	2
2	Minimal		1 pm	0
3	Severe		1 pm	2
4	Minimal		1 pm	0
5	Minimal		1 pm	0
6	Minimal		1 pm	1
7	Severe		1 pm	2
8	Minimal		1 pm	0
9	Minimal		1 pm	0
10	Severe		1 pm	2
11	Severe		1 pm	6
12	Minimal		1 pm	0
13	Severe		1 pm	2
14	Severe		1 pm	1
15	Minimal		1 pm	1
16	Minimal		1 pm	0
17	Severe		1 pm	3
18	Minimal		1 pm	1
19	Severe		1 pm	2
20	Minimal		1 pm	0
21	Minimal		1 pm	0
22	Severe		1 pm	2
23	Severe		1 pm	1
24	Severe		1 pm	5
1	Severe	Day 2	6 pm	1
2	Minimal		6 pm	3
3	Severe		6 pm	0
4	Minimal		6 pm	0
5	Minimal		6 pm	0
6	Minimal		6 pm	0
7	Severe		6 pm	7
8	Minimal		6 pm	0
9	Minimal		6 pm	0
10	Severe		6 pm	1
11	Severe		6 pm	3
12	Minimal		6 pm	0
13	Severe		6 pm	2
14	Severe		6 pm	0
15	Minimal		6 pm	1
16	Minimal		6 pm	0
17	Severe		6 pm	2
18	Minimal		6 pm	0
19	Severe		6 pm	2
20	Minimal		6 pm	0
21	Minimal		6 pm	0
22	Severe		6 pm	3
23	Severe		6 pm	1
24	Severe		6 pm	2
1	Severe	Day 3	8 am	1
2	Minimal		8 am	0
3	Severe		8 am	1
4	Minimal		8 am	0
5	Minimal		8 am	0
6	Minimal		8 am	0
7	Severe		8 am	5
8	Minimal		8 am	0
9	Minimal		8 am	0
10	Severe		8 am	2
11	Severe		8 am	3
12	Minimal		8 am	0
13	Severe		8 am	1
14	Severe		8 am	0
15	Minimal		8 am	0
16	Minimal		8 am	0
17	Severe		8 am	0
18	Minimal		8 am	0
19	Severe		8 am	1
20	Minimal		8 am	0
21	Minimal		8 am	0
22	Severe		8 am	2
23	Severe		8 am	1
24	Severe		8 am	1
1	Severe	Day 3	1 pm	2
2	Minimal		1 pm	0
3	Severe		1 pm	1
4	Minimal		1 pm	0
5	Minimal		1 pm	0
6	Minimal		1 pm	0
7	Severe		1 pm	2
8	Minimal		1 pm	0
9	Minimal		1 pm	0
10	Severe		1 pm	1
11	Severe		1 pm	2
12	Minimal		1 pm	0
13	Severe		1 pm	2
14	Severe		1 pm	0
15	Minimal		1 pm	0
16	Minimal		1 pm	0
17	Severe		1 pm	1
18	Minimal		1 pm	0
19	Severe		1 pm	2
20	Minimal		1 pm	0
21	Minimal		1 pm	0
22	Severe		1 pm	2
23	Severe		1 pm	1
24	Severe		1 pm	2
1	Severe	Day 3	6 pm	1
2	Minimal		6 pm	0
3	Severe		6 pm	2
4	Minimal		6 pm	0
5	Minimal		6 pm	0
6	Minimal		6 pm	0
7	Severe		6 pm	6
8	Minimal		6 pm	0
9	Minimal		6 pm	0
10	Severe		6 pm	0
11	Severe		6 pm	1
12	Minimal		6 pm	0
13	Severe		6 pm	1
14	Severe		6 pm	0
15	Minimal		6 pm	0
16	Minimal		6 pm	0
17	Severe		6 pm	2
18	Minimal		6 pm	0
19	Severe		6 pm	2
20	Minimal		6 pm	0
21	Minimal		6 pm	0
22	Severe		6 pm	1
23	Severe		6 pm	1
24	Severe		6 pm	2
1	Severe	Day 4	8 am	0
2	Minimal		8 am	0
3	Severe		8 am	1
4	Minimal		8 am	0
5	Minimal		8 am	0
6	Minimal		8 am	0
7	Severe		8 am	4
8	Minimal		8 am	0
9	Minimal		8 am	0
10	Severe		8 am	1
11	Severe		8 am	1
12	Minimal		8 am	0
13	Severe		8 am	1
14	Severe		8 am	0
15	Minimal		8 am	0
16	Minimal		8 am	0
17	Severe		8 am	1
18	Minimal		8 am	0
19	Severe		8 am	3
20	Minimal		8 am	0
21	Minimal		8 am	0
22	Severe		8 am	1
23	Severe		8 am	1
24	Severe		8 am	1
1	Severe	Day 4	1 pm	1
2	Minimal		1 pm	0
3	Severe		1 pm	1
4	Minimal		1 pm	0
5	Minimal		1 pm	0
6	Minimal		1 pm	0
7	Severe		1 pm	4
8	Minimal		1 pm	0
9	Minimal		1 pm	0
10	Severe		1 pm	0
11	Severe		1 pm	2
12	Minimal		1 pm	0
13	Severe		1 pm	0
14	Severe		1 pm	0
15	Minimal		1 pm	0
16	Minimal		1 pm	0
17	Severe		1 pm	2
18	Minimal		1 pm	0
19	Severe		1 pm	4
20	Minimal		1 pm	0
21	Minimal		1 pm	0
22	Severe		1 pm	2
23	Severe		1 pm	1
24	Severe		1 pm	2
1	Severe	Day 4	6 pm	0
2	Minimal		6 pm	0
3	Severe		6 pm	2
4	Minimal		6 pm	0
5	Minimal		6 pm	0
6	Minimal		6 pm	0
7	Severe		6 pm	1
8	Minimal		6 pm	0
9	Minimal		6 pm	0
10	Severe		6 pm	1
11	Severe		6 pm	1
12	Minimal		6 pm	0
13	Severe		6 pm	1
14	Severe		6 pm	0
15	Minimal		6 pm	0
16	Minimal		6 pm	0
17	Severe		6 pm	1
18	Minimal		6 pm	0
19	Severe		6 pm	3
20	Minimal		6 pm	0
21	Minimal		6 pm	0
22	Severe		6 pm	1
23	Severe		6 pm	1
24	Severe		6 pm	2
1	Severe	Day 5	8 am	2
2	Minimal		8 am	0
3	Severe		8 am	1
4	Minimal		8 am	0
5	Minimal		8 am	0
6	Minimal		8 am	0
7	Severe		8 am	2
8	Minimal		8 am	0
9	Minimal		8 am	0
10	Severe		8 am	1
11	Severe		8 am	2
12	Minimal		8 am	0
13	Severe		8 am	0
14	Severe		8 am	0
15	Minimal		8 am	0
16	Minimal		8 am	0
17	Severe		8 am	0
18	Minimal		8 am	0
19	Severe		8 am	1
20	Minimal		8 am	0
21	Minimal		8 am	0
22	Severe		8 am	1
23	Severe		8 am	0
24	Severe		8 am	1
1	Severe	Day 5	1 pm	1
2	Minimal		1 pm	0
3	Severe		1 pm	0
4	Minimal		1 pm	0
5	Minimal		1 pm	0
6	Minimal		1 pm	0
7	Severe		1 pm	1
8	Minimal		1 pm	0
9	Minimal		1 pm	0
10	Severe		1 pm	0
11	Severe		1 pm	1
12	Minimal		1 pm	0
13	Severe		1 pm	0
14	Severe		1 pm	0
15	Minimal		1 pm	0
16	Minimal		1 pm	0
17	Severe		1 pm	0
18	Minimal		1 pm	0
19	Severe		1 pm	0
20	Minimal		1 pm	0
21	Minimal		1 pm	0
22	Severe		1 pm	1
23	Severe		1 pm	1
24	Severe		1 pm	1
1	Severe	Day 5	6 pm	1
2	Minimal		6 pm	0
3	Severe		6 pm	0
4	Minimal		6 pm	0
5	Minimal		6 pm	0
6	Minimal		6 pm	0
7	Severe		6 pm	2
8	Minimal		6 pm	0
9	Minimal		6 pm	0
10	Severe		6 pm	0
11	Severe		6 pm	0
12	Minimal		6 pm	0
13	Severe		6 pm	2
14	Severe		6 pm	0
15	Minimal		6 pm	0
16	Minimal		6 pm	0
17	Severe		6 pm	0
18	Minimal		6 pm	0
19	Severe		6 pm	0
20	Minimal		6 pm	0
21	Minimal		6 pm	0
22	Severe		6 pm	2
23	Severe		6 pm	1
24	Severe		6 pm	1
1	Severe	Day 6	8 am	1
2	Minimal		8 am	0
3	Severe		8 am	1
4	Minimal		8 am	0
5	Minimal		8 am	0
6	Minimal		8 am	0
7	Severe		8 am	2
8	Minimal		8 am	0
9	Minimal		8 am	0
10	Severe		8 am	0
11	Severe		8 am	2
12	Minimal		8 am	0
13	Severe		8 am	0
14	Severe		8 am	0
15	Minimal		8 am	3
16	Minimal		8 am	0
17	Severe		8 am	0
18	Minimal		8 am	0
19	Severe		8 am	0
20	Minimal		8 am	0
21	Minimal		8 am	0
22	Severe		8 am	1
23	Severe		8 am	1
24	Severe		8 am	1

## Sheet: Food intake
Patient ID	Severity group	Food type	Time_point		Food intake during 3 minutes (%)	Food intake during 2 hours (%)
1	Severe	Soft	Day 0	1 pm	77.3	100
2	Minimal			1 pm	83	100
3	Severe			1 pm	72.9	100
4	Minimal			1 pm	0	42
5	Minimal			1 pm	40.7	100
6	Minimal			1 pm	48	100
7	Severe			1 pm	80.8	100
8	Minimal			1 pm	0	89.1
9	Minimal			1 pm	96.5	100
10	Severe			1 pm	31.9	100
11	Severe			1 pm	29.1	100
12	Minimal			1 pm	100	100
13	Severe			1 pm	0	30.6
14	Severe			1 pm	64.9	100
15	Minimal			1 pm	85.9	100
16	Minimal			1 pm	49.2	100
17	Severe			1 pm	59.4	100
18	Minimal			1 pm	100	100
19	Severe			1 pm	21.9	100
20	Minimal			1 pm	55.6	100
21	Minimal			1 pm	72.9	100
22	Severe			1 pm	91.3	100
23	Severe			1 pm	24.5	83.7
24	Severe			1 pm	0	6.6
1	Severe	Dry	Day 0	6 pm	52.9	100
2	Minimal			6 pm	100	100
3	Severe			6 pm	59.1	100
4	Minimal			6 pm	75	100
5	Minimal			6 pm	89.5	100
6	Minimal			6 pm	75	100
7	Severe			6 pm	44	100
8	Minimal			6 pm	16.7	38.9
9	Minimal			6 pm	75	100
10	Severe			6 pm	3.7	7.4
11	Severe			6 pm	37.5	100
12	Minimal			6 pm	93.8	100
13	Severe			6 pm	0	0
14	Severe			6 pm	38.1	85.7
15	Minimal			6 pm	84.2	100
16	Minimal			6 pm	83.3	100
17	Severe			6 pm	40	60
18	Minimal			6 pm	81.3	100
19	Severe			6 pm	23.8	71.4
20	Minimal			6 pm	72.2	100
21	Minimal			6 pm	78.6	100
22	Severe			6 pm	33.3	77.8
23	Severe			6 pm	0	0
24	Severe			6 pm	5.6	61.1
1	Severe	Soft	Day 1	6 am	65.9	.
2	Minimal			6 am	87.2	.
3	Severe			6 am	58.6	.
4	Minimal			6 am	20	.
5	Minimal			6 am	72.9	.
6	Minimal			6 am	58	.
7	Severe			6 am	73.1	.
8	Minimal			6 am	14.5	.
9	Minimal			6 am	73.7	.
10	Severe			6 am	30.9	.
11	Severe			6 am	36.4	.
12	Minimal			6 am	100	.
13	Severe			6 am	0	.
14	Severe			6 am	48.6	.
15	Minimal			6 am	76.6	.
16	Minimal			6 am	38.1	.
17	Severe			6 am	44.9	.
18	Minimal			6 am	92.9	.
19	Severe			6 am	0	.
20	Minimal			6 am	63.5	.
21	Minimal			6 am	100	.
22	Severe			6 am	57.6	.
23	Severe			6 am	22.4	.
24	Severe			6 am	24.6	.
1	Severe	Soft	Day 1	Post-OP 2h	72.7	100
2	Minimal			Post-OP 2h	100	100
3	Severe			Post-OP 2h	0	28.6
4	Minimal			Post-OP 2h	28	60
5	Minimal			Post-OP 2h	3.4	100
6	Minimal			Post-OP 2h	100	100
7	Severe			Post-OP 2h	32.1	100
8	Minimal			Post-OP 2h	0	0
9	Minimal			Post-OP 2h	100	100
10	Severe			Post-OP 2h	0	36.2
11	Severe			Post-OP 2h	13.6	100
12	Minimal			Post-OP 2h	100	100
13	Severe			Post-OP 2h	9.7	100
14	Severe			Post-OP 2h	48.6	100
15	Minimal			Post-OP 2h	21.9	100
16	Minimal			Post-OP 2h	46	100
17	Severe			Post-OP 2h	33.3	100
18	Minimal			Post-OP 2h	91.1	100
19	Severe			Post-OP 2h	0	4.1
20	Minimal			Post-OP 2h	73	100
21	Minimal			Post-OP 2h	100	100
22	Severe			Post-OP 2h	2.2	93.5
23	Severe			Post-OP 2h	51	77.6
24	Severe			Post-OP 2h	13.1	100
1	Severe	Soft	Day 1	Post-OP 6h	43.2	100
2	Minimal			Post-OP 6h	100	100
3	Severe			Post-OP 6h	45.7	100
4	Minimal			Post-OP 6h	52	100
5	Minimal			Post-OP 6h	83.1	100
6	Minimal			Post-OP 6h	88	100
7	Severe			Post-OP 6h	46.2	100
8	Minimal			Post-OP 6h	18.2	100
9	Minimal			Post-OP 6h	100	100
10	Severe			Post-OP 6h	31.9	59.6
11	Severe			Post-OP 6h	26.4	100
12	Minimal			Post-OP 6h	100	100
13	Severe			Post-OP 6h	0	22.2
14	Severe			Post-OP 6h	62.2	100
15	Minimal			Post-OP 6h	56.3	71.9
16	Minimal			Post-OP 6h	87.3	100
17	Severe			Post-OP 6h	0	0
18	Minimal			Post-OP 6h	91.1	100
19	Severe			Post-OP 6h	0	4.1
20	Minimal			Post-OP 6h	100	100
21	Minimal			Post-OP 6h	100	100
22	Severe			Post-OP 6h	0	37
23	Severe			Post-OP 6h	0	6.1
24	Severe			Post-OP 6h	32.8	100
1	Severe	Soft	Day 2	8 am	47.1	82.4
2	Minimal			8 am	100	100
3	Severe			8 am	0	0
4	Minimal			8 am	37.5	100
5	Minimal			8 am	100	100
6	Minimal			8 am	62.5	100
7	Severe			8 am	0	0
8	Minimal			8 am	0	0
9	Minimal			8 am	54.4	100
10	Severe			8 am	34	95.7
11	Severe			8 am	40.9	100
12	Minimal			8 am	98.2	100
13	Severe			8 am	27.8	100
14	Severe			8 am	64.9	100
15	Minimal			8 am	0	9.4
16	Minimal			8 am	39.7	100
17	Severe			8 am	78.3	100
18	Minimal			8 am	39.3	100
19	Severe			8 am	34.2	100
20	Minimal			8 am	52.4	100
21	Minimal			8 am	72.9	100
22	Severe			8 am	2.2	4.3
23	Severe			8 am	32.7	73.5
24	Severe			8 am	29.5	78.7
1	Severe	Soft	Day 2	1 pm	56.8	100
2	Minimal			1 pm	93.6	100
3	Severe			1 pm	80	100
4	Minimal			1 pm	22	64
5	Minimal			1 pm	89.8	100
6	Minimal			1 pm	94	100
7	Severe			1 pm	42.3	100
8	Minimal			1 pm	45.5	100
9	Minimal			1 pm	56.1	100
10	Severe			1 pm	25.5	54.3
11	Severe			1 pm	33.6	100
12	Minimal			1 pm	100	100
13	Severe			1 pm	22.2	100
14	Severe			1 pm	71.6	100
15	Minimal			1 pm	20.3	25
16	Minimal			1 pm	39.7	100
17	Severe			1 pm	36.2	46.4
18	Minimal			1 pm	42.9	67.9
19	Severe			1 pm	11	20.5
20	Minimal			1 pm	76.2	100
21	Minimal			1 pm	68.8	100
22	Severe			1 pm	22.8	100
23	Severe			1 pm	34.7	73.5
24	Severe			1 pm	9.8	16.4
1	Severe	Soft	Day 2	6 pm	52.9	100
2	Minimal			6 pm	100	100
3	Severe			6 pm	27.3	54.5
4	Minimal			6 pm	93.8	100
5	Minimal			6 pm	100	100
6	Minimal			6 pm	68.8	100
7	Severe			6 pm	0	0
8	Minimal			6 pm	11.1	16.7
9	Minimal			6 pm	73.7	100
10	Severe			6 pm	40.4	100
11	Severe			6 pm	36.4	100
12	Minimal			6 pm	94.5	100
13	Severe			6 pm	30.6	100
14	Severe			6 pm	62.2	100
15	Minimal			6 pm	23.3	43.8
16	Minimal			6 pm	57.1	100
17	Severe			6 pm	40.6	100
18	Minimal			6 pm	32.1	100
19	Severe			6 pm	30.1	61.6
20	Minimal			6 pm	52.4	100
21	Minimal			6 pm	52.1	100
22	Severe			6 pm	30.4	100
23	Severe			6 pm	34.7	42.9
24	Severe			6 pm	23	78.7
1	Severe	Soft	Day 3	8 am	47.1	76.5
2	Minimal			8 am	100	100
3	Severe			8 am	9.1	50
4	Minimal			8 am	37.5	100
5	Minimal			8 am	94.7	100
6	Minimal			8 am	62.5	100
7	Severe			8 am	0	0
8	Minimal			8 am	0	27.8
9	Minimal			8 am	71.9	100
10	Severe			8 am	26.6	100
11	Severe			8 am	36.4	100
12	Minimal			8 am	63.6	100
13	Severe			8 am	25	100
14	Severe			8 am	54.1	100
15	Minimal			8 am	48.4	100
16	Minimal			8 am	28.6	100
17	Severe			8 am	41	100
18	Minimal			8 am	60.7	100
19	Severe			8 am	16.4	100
20	Minimal			8 am	77.8	100
21	Minimal			8 am	70.8	100
22	Severe			8 am	0	100
23	Severe			8 am	42.9	89.8
24	Severe			8 am	29.5	67.2
1	Severe	Soft	Day 3	1 pm	63.6	100
2	Minimal			1 pm	100	100
3	Severe			1 pm	4.3	100
4	Minimal			1 pm	26	100
5	Minimal			1 pm	79.7	100
6	Minimal			1 pm	80	100
7	Severe			1 pm	73.1	100
8	Minimal			1 pm	38.2	100
9	Minimal			1 pm	68.4	100
10	Severe			1 pm	27.7	100
11	Severe			1 pm	40	100
12	Minimal			1 pm	85.5	100
13	Severe			1 pm	33.3	100
14	Severe			1 pm	52.7	100
15	Minimal			1 pm	32.8	100
16	Minimal			1 pm	46	100
17	Severe			1 pm	32.1	32.1
18	Minimal			1 pm	46.4	100
19	Severe			1 pm	13.7	17.8
20	Minimal			1 pm	81	100
21	Minimal			1 pm	100	100
22	Severe			1 pm	32.6	100
23	Severe			1 pm	18.4	22.4
24	Severe			1 pm	29.5	44.3
1	Severe	Soft	Day 3	6 pm	35.3	35.3
2	Minimal			6 pm	100	100
3	Severe			6 pm	18.2	100
4	Minimal			6 pm	87.5	100
5	Minimal			6 pm	100	100
6	Minimal			6 pm	75	100
7	Severe			6 pm	0	0
8	Minimal			6 pm	0	0
9	Minimal			6 pm	71.9	100
10	Severe			6 pm	23.4	59.6
11	Severe			6 pm	34.5	100
12	Minimal			6 pm	100	100
13	Severe			6 pm	41.7	100
14	Severe			6 pm	59.5	100
15	Minimal			6 pm	28.1	53.1
16	Minimal			6 pm	36.5	100
17	Severe			6 pm	19.2	19.2
18	Minimal			6 pm	78.6	100
19	Severe			6 pm	34.2	100
20	Minimal			6 pm	87.3	100
21	Minimal			6 pm	100	100
22	Severe			6 pm	15.2	100
23	Severe			6 pm	44.9	100
24	Severe			6 pm	37.7	90.2
1	Severe	Soft	Day 4	8 am	23.5	82.4
2	Minimal			8 am	100	100
3	Severe			8 am	0	81.8
4	Minimal			8 am	12.5	100
5	Minimal			8 am	84.2	100
6	Minimal			8 am	50	100
7	Severe			8 am	0	0
8	Minimal			8 am	0	11.1
9	Minimal			8 am	64.9	100
10	Severe			8 am	22.3	91.5
11	Severe			8 am	34.5	100
12	Minimal			8 am	76.4	100
13	Severe			8 am	2.8	100
14	Severe			8 am	55.4	100
15	Minimal			8 am	17.8	35.6
16	Minimal			8 am	33.3	100
17	Severe			8 am	23.2	100
18	Minimal			8 am	73.2	100
19	Severe			8 am	0	100
20	Minimal			8 am	50.8	100
21	Minimal			8 am	87.5	100
22	Severe			8 am	0	100
23	Severe			8 am	22.4	83.7
24	Severe			8 am	16.4	32.8
1	Severe	Soft	Day 4	1 pm	84.1	100
2	Minimal			1 pm	100	100
3	Severe			1 pm	34.3	100
4	Minimal			1 pm	40	100
5	Minimal			1 pm	83.1	100
6	Minimal			1 pm	76	100
7	Severe			1 pm	55.1	100
8	Minimal			1 pm	29.1	100
9	Minimal			1 pm	78.9	100
10	Severe			1 pm	29.8	100
11	Severe			1 pm	38.2	100
12	Minimal			1 pm	78.2	100
13	Severe			1 pm	23.6	100
14	Severe			1 pm	60.8	100
15	Minimal			1 pm	17.8	69.9
16	Minimal			1 pm	44.4	100
17	Severe			1 pm	38.5	100
18	Minimal			1 pm	71.4	100
19	Severe			1 pm	17.8	37
20	Minimal			1 pm	74.6	100
21	Minimal			1 pm	93.8	100
22	Severe			1 pm	13	100
23	Severe			1 pm	36.7	100
24	Severe			1 pm	32.8	100
1	Severe	Soft	Day 4	6 pm	23.5	41.2
2	Minimal			6 pm	100	100
3	Severe			6 pm	0	100
4	Minimal			6 pm	100	100
5	Minimal			6 pm	84.2	100
6	Minimal			6 pm	81.3	100
7	Severe			6 pm	0	0
8	Minimal			6 pm	11.1	11.1
9	Minimal			6 pm	82.5	100
10	Severe			6 pm	27.7	91.5
11	Severe			6 pm	36.4	100
12	Minimal			6 pm	100	100
13	Severe			6 pm	19.4	100
14	Severe			6 pm	43.2	100
15	Minimal			6 pm	31.5	100
16	Minimal			6 pm	46	100
17	Severe			6 pm	41	100
18	Minimal			6 pm	66.1	100
19	Severe			6 pm	17.8	57.5
20	Minimal			6 pm	57.1	100
21	Minimal			6 pm	85.4	100
22	Severe			6 pm	0	43.5
23	Severe			6 pm	32.7	73.5
24	Severe			6 pm	24.6	75.4
1	Severe	Soft	Day 5	8 am	41.2	100
2	Minimal			8 am	100	100
3	Severe			8 am	0	68.2
4	Minimal			8 am	81.3	100
5	Minimal			8 am	94.7	100
6	Minimal			8 am	62.5	100
7	Severe			8 am	0	0
8	Minimal			8 am	0	27.8
9	Minimal			8 am	100	100
10	Severe			8 am	27.7	100
11	Severe			8 am	34.5	100
12	Minimal			8 am	72.7	100
13	Severe			8 am	0	100
14	Severe			8 am	56.8	100
15	Minimal			8 am	35.6	100
16	Minimal			8 am	46	100
17	Severe			8 am	26.9	100
18	Minimal			8 am	58.9	100
19	Severe			8 am	0	13.7
20	Minimal			8 am	58.7	100
21	Minimal			8 am	100	100
22	Severe			8 am	22.8	100
23	Severe			8 am	32.7	100
24	Severe			8 am	24.6	100
1	Severe	Soft	Day 5	1 pm	70.5	100
2	Minimal			1 pm	100	100
3	Severe			1 pm	37.1	68.6
4	Minimal			1 pm	30	100
5	Minimal			1 pm	86.4	100
6	Minimal			1 pm	90	100
7	Severe			1 pm	41	100
8	Minimal			1 pm	18.2	100
9	Minimal			1 pm	100	100
10	Severe			1 pm	30.9	100
11	Severe			1 pm	32.7	100
12	Minimal			1 pm	100	100
13	Severe			1 pm	19.4	100
14	Severe			1 pm	41.9	100
15	Minimal			1 pm	50.7	100
16	Minimal			1 pm	47.6	100
17	Severe			1 pm	25.6	100
18	Minimal			1 pm	67.9	100
19	Severe			1 pm	32.9	35.6
20	Minimal			1 pm	77.8	100
21	Minimal			1 pm	87.5	100
22	Severe			1 pm	43.5	100
23	Severe			1 pm	32.7	100
24	Severe			1 pm	47.5	100
1	Severe	Soft	Day 5	6 pm	64.7	100
2	Minimal			6 pm	100	100
3	Severe			6 pm	27.3	36.4
4	Minimal			6 pm	87.5	100
5	Minimal			6 pm	94.7	100
6	Minimal			6 pm	62.5	100
7	Severe			6 pm	0	0
8	Minimal			6 pm	0	11.1
9	Minimal			6 pm	89.5	100
10	Severe			6 pm	24.5	100
11	Severe			6 pm	36.4	100
12	Minimal			6 pm	100	100
13	Severe			6 pm	23.6	100
14	Severe			6 pm	44.6	100
15	Minimal			6 pm	17.8	24.7
16	Minimal			6 pm	52.4	100
17	Severe			6 pm	20.5	100
18	Minimal			6 pm	67.9	100
19	Severe			6 pm	13.7	63
20	Minimal			6 pm	74.6	100
21	Minimal			6 pm	100	100
22	Severe			6 pm	37	47.8
23	Severe			6 pm	36.7	100
24	Severe			6 pm	29.5	100
1	Severe	Dry	Day 6	8 am	23.5	88.2
2	Minimal			8 am	100	100
3	Severe			8 am	0	36.4
4	Minimal			8 am	62.5	100
5	Minimal			8 am	84.2	100
6	Minimal			8 am	75	100
7	Severe			8 am	0	0
8	Minimal			8 am	0	11.1
9	Minimal			8 am	75	100
10	Severe			8 am	11.1	88.9
11	Severe			8 am	15.6	50
12	Minimal			8 am	100	100
13	Severe			8 am	0	0
14	Severe			8 am	28.6	100
15	Minimal			8 am	21.1	84.2
16	Minimal			8 am	55.6	100
17	Severe			8 am	65	100
18	Minimal			8 am	75	100
19	Severe			8 am	14.3	23.8
20	Minimal			8 am	77.8	100
21	Minimal			8 am	78.6	100
22	Severe			8 am	18.5	25.9
23	Severe			8 am	7.1	78.6
24	Severe			8 am	38.9	100
